# Supplementary material for: Desaturase-dependent secretory functions of hepatocyte-like cells control systemic lipid metabolism during starvation in Drosophila
Source: Nat Commun. 2025 Nov 21;16:10409. doi: 10.1038/s41467-025-66571-5 (PMC12644726; doi:10.1038/s41467-025-66571-5)
Supplement: Supplementary file 4 — Source Data [file 41467_2025_66571_MOESM4_ESM.xlsx]

## Sheet: Fig. 1b
starvation food research
Data are presented as mean values +/- SEM. P value was calculated using Log-rank (Mantel-Cox) test.
Modified starvation food group vs. PBS+2% agar or PBS+soaked filter paper: P<1x10-15
time (hours)	standard Ions mix + 2% agar		time	PBS + 2% agar		time	PBS soaked filter paper
120	1		24	1		48	1
120	1		48	1		48	1
144	1		48	1		50	1
144	1		48	1		50	1
168	1		48	1		50	1
168	1		50	1		50	1
180	1		72	1		50	1
180	1		72	1		72	1
192	1		72	1		72	1
200	1		72	1		72	1
200	1		72	1		72	1
216	1		72	1		80	1
216	1		96	1		80	1
216	1		96	1		80	1
220	1		24	1		24	1
240	1		48	1		24	1
250	1		48	1		24	1
288	1		50	1		30	1
300	1		50	1		30	1
120	1		50	1		48	1
144	1		72	1		48	1
155	1		72	1		48	1
168	1		72	1		48	1
180	1		72	1		48	1
188	1		80	1		48	1
188	1		80	1		50	1
190	1		80	1		50	1
216	1		96	1		72	1
216	1		24	1		72	1
216	1		30	1		72	1
216	1		48	1		72	1
216	1		48	1		72	1
216	1		48	1		72	1
240	1		50	1		80	1
240	1		72	1		80	1
312	1		72	1		24	1
336	1		72	1		24	1
96	1		72	1		48	1
144	1		72	1		48	1
144	1		72	1		48	1
150	1		80	1		50	1
188	1		80	1		50	1
190	1		96	1		50	1
216	1		24	1		50	1
216	1		30	1		72	1
216	1		30	1		72	1
216	1		30	1		72	1
216	1		48	1		72	1
220	1		48	1		72	1
240	1		50	1		72	1
240	1		50	1		72	1
264	1		50	1		80	1
264	1		72	1		80	1
288	1		72	1		80	1
120	1		72	1		24	1
188	1		72	1		50	1
190	1		80	1		50	1
190	1		80	1		48	1
216	1		80	1		48	1
216	1		24	1		48	1
216	1		48	1		48	1
216	1		50	1		48	1
216	1		50	1		50	1
220	1		48	1		72	1
240	1		48	1		72	1
240	1		48	1		72	1
264	1		48	1		72	1
264	1		48	1		72	1
288	1		50	1		80	1
288	1		50	1		80	1
120	1		72	1		80	1
188	1		72	1		80	1
188	1		80	1		24	1
188	1		80	1		24	1
192	1		80	1		36	1
192	1		24	1		36	1
192	1		48	1		48	1
192	1		48	1		48	1
220	1		48	1		48	1
220	1		72	1		48	1
225	1		72	1		48	1
240	1		72	1		50	1
240	1		72	1		50	1
264	1		72	1		50	1
264	1		72	1		72	1
288	1		72	1		72	1
288	1		72	1		80	1
96	1		72	1		80	1
120	1		80	1		36	1
168	1		80	1		36	1
168	1		96	1		36	1
168	1		48	1		72	1
188	1		48	1		72	1
188	1		48	1		72	1
188	1		48	1		72	1
192	1		72	1		72	1
192	1		72	1		80	1
192	1		72	1		80	1
216	1		72	1		80	1
216	1		72	1		72	1
220	1		72	1		80	1
240	1		80	1		80	1
240	1		80	1		80	1
264	1		80	1		24	1
120	1		80	1		24	1
144	1		96	1		24	1
144	1		24	1		36	1
168	1		48	1		48	1
180	1		48	1		48	1
192	1		48	1		48	1
200	1		48	1		48	1
216	1		48	1		72	1
216	1		72	1		72	1
240	1		72	1		72	1
264	1		72	1		72	1
264	1		72	1		72	1
288	1		72	1		72	1
288	1		80	1		72	1
288	1		80	1		80	1
312	1		80	1		80	1
120	1		48	1		96	1
144	1		48	1		24	1
200	1		72	1		48	1
200	1		72	1		48	1
212	1		72	1		48	1
216	1		72	1		50	1
216	1		72	1		50	1
220	1		72	1		72	1
240	1		80	1		72	1
264	1		80	1		72	1
264	1		80	1		72	1
264	1		80	1		72	1
264	1		80	1		80	1
120	1		96	1		80	1
120	1		86	1		96	1
144	1		24	1		24	1
144	1		24	1		50	1
200	1		48	1		48	1
200	1		48	1		48	1
212	1		48	1		48	1
216	1		48	1		48	1
216	1		50	1		48	1
216	1		50	1		48	1
216	1		50	1		72	1
216	1		50	1		72	1
240	1		52	1		72	1
240	1		52	1		72	1
240	1		60	1		72	1
240	1		60	1		80	1
120	1		60	1		80	1
120	1		60	1		80	1
168	1		72	1		24	1
168	1		72	1		30	1
188	1		72	1		48	1
192	1		80	1		48	1
200	1		24	1		50	1
216	1		48	1		72	1
216	1		72	1		72	1
240	1		72	1		72	1
240	1		80	1		72	1
240	1		80	1		72	1
240	1		48	1		72	1
264	1		48	1		72	1
264	1		96	1		72	1

## Sheet: Fig. 1d
Whole fly sample (pmol)
class	day0-control_C1	day0-control_C2	day0-control_C3	day2-control_C4	day2-control_C5	day2-control_C6	day5-control_C7	day5-control_C8	day5-control_C9
CL	90.9025	36.1536	43.3988	461.69	441.37	309.646	163.596	180.87	183.738
Cer	10.9233	9.29382	8.68073	61.4678	56.6981	59.8625	34.2086	32.5145	37.6007
Cer-PE	71.4607	72.9473	64.0589	365.635	335.583	335.658	250.739	252.432	260.52
DAG	407.515	326.544	348.574	1125.99	1107.99	1024.89	441.555	398.263	424.406
HexCer	1.97348	3.75465	2.35646	23.1251	12.0473	12.3595	7.69719	7.49784	5.06348
LPA	0.133344	0.475235	0.17384			0.375555	2.207	1.79847	2.01026
LPC	99.4471	121.062	134.358	270.486	265.039	240.351	102.958	139.275	176.669
LPE	214.145	234.35	237.907	580.706	581.894	536.155	187.557	221.851	285.565
LPE O-	1.41183	1.64554	1.30454	10.2007	9.31577	8.42686	4.17429	4.56669	5.35349
LPG	3.41648	4.68288	4.94132	9.15541	9.17504	7.94756	2.6771	2.82948	3.04661
LPI	45.4973	55.3436	56.2398	113.909	116.606	99.2011	24.2669	30.6086	37.8999
LPS	3.26731	5.11155	5.20316	6.46723	5.75233	9.68755	2.45799	2.84231	2.98789
PC	688.014	520.121	451.404	4047.55	2726.47	3326.43	2168.82	2172.08	2180.2
PE	1311.82	1093.6	951.821	6560.44	6084.95	6331.64	3626.42	3691.22	3585.22
PE O-	79.3383	76.2545	65.5347	432.647	393.228	407.644	286.313	315.958	290.775
PG	47.9243	38.1445	37.7561	219.968	213.459	239.324	132.2	129.36	129.802
PI	176.468	146.601	130.688	3566.69	2651.57	5574.32	1510.81	1532.84	1852.68
PS	50.2841	44.5072	40.5195	299.666	261.391	280.352	150.878	142.206	155.098
TAG	11171.4	10656.5	8668.46	10205	11989.3	10667.1	2393.18	2173.14	2552.97
Whole fly samples:
TAG, Fed vs. Day2 or Fed vs. Day5: P<1x10-15
PE, Fed vs. Day2 or Fed vs. Day5: P<1x10-15
PC, Fed vs. Day2: P<1x10-15
PC, Fed vs. Day5: P=1.4531x10-8
DAG, Fed vs. Day2: P=1.6049x10-2
PI, Fed vs. Day2: P=1x10-15
PI, Fed vs. Day5: P=1.8818x10-7

## Sheet: Fig. 1e
Hemolymph sample (pmol)
class	hemolymph-day0-Control_H1	hemolymph-day0-Control_H2	hemolymph-day0-Control_H3	hemolymph-day3-Control_H4	hemolymph-day3-Control_H5	hemolymph-day3-Control_H6	hemolymph-day6-Control_H7	hemolymph-day6-Control_H8	hemolymph-day6-Control_H9
Cer	2.3023039996624	3.03278502821922	2.13158997893333	4.43240004777908	7.0146479010582	9.57770505547523	7.54468396306038	7.97833901643753	5.7827869951725
Cer-PE	103.860174924135	94.1774309277534	89.7879777550697	20.7328379154205	33.7017013430595	49.5513191819191	8.97772485017776	12.4120202064514	11.3731839060783
DAG	3786.06954001635	3265.13766019046	3213.95952858031	693.067	1327.92662172392	1677.30507754907	387.330232780427	528.134723089635	343.313627053052
LPA	0.847929000854492					0.555098980665207
LPC	7.33745202422142	8.09200000762939	16.4912397861481	1.93204700946808	7.17803990840912	9.89949983358383	3.69791597127914		1.07477998733521
LPE	77.0548605620861	70.0587039589882	103.044953674078	22.8870471417904	52.5118900835514	68.3893791586161	34.5939402878284	37.756893247366	26.9678300619125
LPE O-	2.26972307264805	1.65732598304749	1.86987897753716	4.14902997016907	6.40627807378769	9.31819888949394	9.84742018580437	10.7839799821377	6.02165502309799
LPG	0.432274006307125	0.52743399143219	1.33196300268173		0.360377997159958	0.780035018920898
LPI	55.6599633693695	46.2602627873421	39.202907204628	33.785950422287	46.2743453979492	62.0335488021374	36.6864594221115	45.4071396589279	24.4195947647095
PC	167.147703886032	147.925987958908	144.634914338589	106.989819288254	156.141867280006	197.188167572021	73.8531618118286	120.470409154892	68.2567455768585
PE	3221.24999043345	2887.51075953245	2468.61711663008	1431.06661966443	2640.78999498487	3395.47326941788	1156.40965741873	1665.26670631766	966.104312539101
PE O-	15.6799955964088	25.1168169826269	19.9803309738636	71.5159370601177	63.4271769151092	77.0691374503076	61.4562673568726	88.7217512130737	61.9767555892467
PG	21.7125951983035	18.9286428317428	20.4532231036574	8.26535895466805	10.3478218913078	15.8985760509968	9.78888191282749	9.21817015111446	6.96759504079819
PI	22.9061629772186	20.5169438719749	16.6164889931679	17.1216247677803	21.2007999420166	33.0437577962875	15.4266641438007	19.6790821552277	6.6966860294342
PS	11.2983730584383	10.0681680887938	9.35932812094688	13.5756185799837	20.1960778832436	30.6185346096754	10.0310070812702	9.59670533239841	4.56070995330811
TAG	423.326360732317	284.899183750153	372.841141521931	72.5469828099012	111.120855435729	129.884322077036	46.7454820424318	50.5504212975502	36.8639239370823
LPS		1.37146997451782				1.85924005508423	1.2888799905777
HexCer								15.9608001708984
Hemolymph samples:
DAG, Fed vs. Day3: P=1.1008x10-10
DAG, Fed vs. Day6: P=1.1007x10-10
PE, Fed vs. Day6: P=1.1011x10-10
PE, Day3 vs. Day6: P=2.3542x10-10

## Sheet: Fig. 1f
Hemolymph sample (mol% of sample)
double bonds	hemolymph-day0-Control_H1	hemolymph-day0-Control_H2	hemolymph-day0-Control_H3	hemolymph-day3-Control_H4	hemolymph-day3-Control_H5	hemolymph-day3-Control_H6	hemolymph-day6-Control_H7	hemolymph-day6-Control_H8	hemolymph-day6-Control_H9
0	29.7661631416641	26.4718829705452	29.7757055421237	12.2401734077361	10.7784147843479	11.7824112538797	13.1503109769907	12.0350721755023	12.4042287576206
1	42.4664275467033	42.0690412084564	42.1977393787677	45.4640450429121	46.9235001449482	45.2742919403961	44.616178336677	47.7792234962559	44.1485088013832
2	20.183628506376	22.3641963223165	20.557068322194	25.823110088684	26.2623685295785	26.2754973265953	28.4893084786149	27.4661118825335	29.3268547528432
3	5.57561675953149	7.05455284947351	5.85935818341805	12.9277572395769	12.7981349882233	13.1187912498013	10.4504957425394	9.7351495567031	10.9447392225566
4	1.08786888525791	1.76508006929565	1.32233648179356	3.20404799311176	2.87412447322719	3.10076247104778	3.0325823248439	2.70992712031535	2.98143359750356
5	0.150137601236736	0.268237890573415	0.280632890477032	0.321308844464805	0.358108123379198	0.421303696069322	0.261124140334089	0.265064436290998	0.19423486809291
6	0.00519040217860295	0.00700868933927323	0.00715920122604261	0.0195573835142964	0.00534895629570045	0.0269420622104964		0.00945133239887576
10	0.0985690945549052
11	0.131526653598005
12	0.0926815740753318
17	0.296700839499176
18	0.145488995324315
Hemolymph samples:
0 double bond, Fed vs. Day3 or Fed vs. Day6: P=5x10-14
1 double bond, Fed vs. Day3: P=1.0611x10-4
1 double bond, Fed vs Day6: P=4.2122x10-4
2 double bonds, Fed vs. Day3: P=5.0897x10-7
2 double bonds Fed vs. Day6: P=2.0738x10-10
2 double bonds, Day3 vs. Day6: P=1.2352x10-2
3 double bonds, Fed vs. Day3: P=1.4419x10-9
3 double bonds, Fed vs. Day6: P=1.2621x10-5
3 double bonds, Day3 vs Day6: P=5.0928x10-3

## Sheet: Fig. 1g
Whole fly sample (mol% of sample)
double bonds	day0-control_C1	day0-control_C2	day0-control_C3	day2-control_C4	day2-control_C5	day2-control_C6	day5-control_C7	day5-control_C8	day5-control_C9
0	17.2055188940375	17.4716061225774	16.8544996109224	6.38503710600359	7.65047141204643	6.68720178633977	6.04801729217558	4.07920170812628	5.78938371856919
1	35.9464205916561	36.9040854413619	35.9132421866306	26.9678839106175	29.0204305528159	25.6693550638159	19.9736636694569	20.0739475538332	20.4557244533891
2	28.4651085036928	28.2667089724051	28.2221718581854	28.5661835128861	28.8036525357856	28.330197907749	27.5025789827543	27.9839432640765	27.8930698872726
3	12.6932965801017	12.3421751194761	13.1587995339614	22.0336133878573	20.695953116075	22.8254060180157	25.798532334126	26.6797220039306	25.4940478308122
4	4.00413215011116	3.77630808640337	4.30060541612347	10.955245801075	9.31321367528311	11.5845163286874	14.6407218725926	14.7080884504844	14.3597380934427
5	1.08287086647279	0.823562984899199	0.936687023776424	3.50259810105702	2.99888925702511	3.21954481408643	3.81798677968898	3.9796530978021	3.68293962147828
6	0.270850971293553	0.221922370167023	0.279871152664724	0.720708996913057	0.651137736372645	0.833369116139559	1.07300247310358	1.16973125997237	1.07387429715499
7	0.117919597983156	0.0318541334174273	0.127336729035752	0.238395751122046	0.247960028472239	0.2367621369051	0.0742592918343979	0.0862179984199411	0.208721046003399
8	0.0633577928378556	0.0565379696171693	0.0619999486967396	0.181952501429983	0.173312221624568	0.166230628381504	0.256350193218071	0.280034792924548	0.265189358074238
9	0.109364048652903	0.0828764676219194	0.119304329724825	0.332962913958166	0.327572465741269	0.333162636711632	0.603931746781884	0.695808088476258	0.689506514342126
10	0.0334277361209701	0.0223623320534014	0.0254822102782907	0.0910596378364613	0.0912053365925403	0.0923009961198232	0.148069443776183	0.18306703182896	0.0878051794611602
11	0.00773226703945909			0.0243583792437206	0.0262016621655753	0.0219525670482699
13							0.0628859204915652	0.0805847501248935
Whole flies samples:
0 double bond, Fed vs. Day2 or Fed vs. Day5: P<1x10-15
0 double bond, Day2 vs. Day5: P=4.7609x10-3
1 double bond, Fed vs. Day2 or Fed vs. Day5 or Day2 vs. Day5: P<1x10-15
3 double bonds, Fed vs Day2 or Fed vs. Day5: P<1x10-15
3 double bonds, Day2 vs Day5: P=8.2995x10-11
4 double bonds, Fed vs Day2 or Fed vs. Day5: P<1x10-15
4 double bonds, Day2 vs Day5: P=3.2477x10-10
5 double bonds, Fed vs Day2: P=5.3696x10-5
5 double bonds, Fed vs. Day5: P=8.1354x10-7

## Sheet: Fig. 1h, i
Length of lipids in DAG, Hemolymph samples
length	hemolymph-day0-Control_H1	hemolymph-day0-Control_H2	hemolymph-day0-Control_H3	hemolymph-day3-Control_H4	hemolymph-day3-Control_H5	hemolymph-day3-Control_H6	hemolymph-day6-Control_H7	hemolymph-day6-Control_H8	hemolymph-day6-Control_H9
DAG 22	0.0391677974994254	0.0449653305304048	0.0354743123829382
DAG 23	0.0268737797296153
DAG 24	17.0812082116132	16.0154665338535	17.8278170548777	7.24014851843919	6.9222090862434	7.03023791768587	5.78764493136909	6.4899536355588	6.90385920849445
DAG 25	0.581221182452986	0.575245529850521	0.525847858118442	0.647443253336952	0.57886821340928	0.562227006863826	0.281532113131365	0.200355125381502	0.258090172671858
DAG 26	35.1032298750956	36.2180895670122	36.6779798047797	29.6961947139099	24.8458309383972	25.236326907362	34.4804046882347	33.0287191339952	34.4352930454572
DAG 27	1.15045828323467	1.21465217454329	1.03069760431755	3.20484803943893	2.49289124784446	2.48780880783909	1.64071648715642	2.18969388015735	1.74796677591048
DAG 28	28.8579782880844	26.4527812568809	26.7828	20.5627896692047	20.5054276987413	21.249361658373	28.5052573883321	27.3752105144234	27.2823185165926
DAG 29	0.669296032943388	0.666595902053504	0.546463813031386	4.78643921871034	3.52983806862623	3.64508578439351	1.56036619690269	2.07980056397853	1.68947973064611
DAG 30	6.09199269611822	5.94489251230541	5.60073578971546	5.87339315494091	9.03881454582774	9.50102694311585	6.17466	6.54885877049558	6.07191946100905
DAG 31	0.357404530244661	0.34637345027326	0.287943380917309	6.01370916578865	4.94902644994285	4.9495554739173	1.54921551806792	1.83503274045877	1.55217612832575
DAG 32	5.07469254416853	5.83052527909342	5.22704547380533	5.56229917070485	9.95828559837502	9.27215183050324	6.1761482087962	7.11793475061977	6.7464839354383
DAG 33	0.202047582781242	0.24724152026411	0.169695976348458	6.07598906636823	5.27231382596162	4.9386827816838	1.66189909753166	1.77170609728196	1.81468588246296
DAG 34	3.13156551051016	4.44927023831383	3.82636280132016	4.6972307762733	7.32131510296067	6.42323899482344	6.98030816162382	7.50081056899148	7.11420905605334
DAG 35	0.0789983381433574	0.0406419324515581		3.60298763900397	2.57095740153994	2.70152195265836	1.13402639214286	1.22017442910556	1.29147342960558
DAG 36	0.903872274388617	1.88770104971768	1.3397757996433	1.65881538212654	1.64229231599131	1.60775307355573	3.53675747194732	2.64174978955209	2.88377998890346
DAG 40	0.649993072991938
Hemolymph samples
24C DAG, Fed vs. Day3 or Fed vs. Day6: P<1x10-15
26C DAG, Fed vs. Day3 or Day3 vs. Day6: P<1x10-15
26C DAG, Fed vs. Day6: P=1.4143x10-2
28C DAG, Fed vs. Day3 or Day3 vs. Day6: P<1x10-15
29C DAG, Fed vs. Day3: P=2.4589x10-5
29C DAG, Day3 vs. Day6: P=6.4674x10-3
30C DAG, Fed vs. Day3: P=5.2789x10-3
30C DAG, Fed vs. Day3: P=2.4697x10-2
32C DAG, Fed vs. Day3: P=2.8609x10-4
33C DAG, Fed vs. Day3: P=3.7382x10-10
33C DAG, Day3 vs. Day6: P=2.2414x10-6
34C DAG, Fed vs. Day3: P=3.6354x10-3
34C DAG, Fed vs. Day6: P=2.0207x10-5
Length of lipids in TAG, whole fly samples
	Feed			Day2 of starvation			Day5 of starvation
36	0.519961	0.515608	0.4851	0.56741	0.648639	0.704472	0.3846	0.28398	0.289463
37	0.0335611	0.0247494	0.0234873	0.044965	0.0408724	0.0612194	0.0238719
38	3.47661	3.38561	3.23938	2.94401	3.55428	3.51954	2.91197	2.15637	2.43022
39	0.196314	0.163181	0.143594	0.22942	0.209796	0.254662	0.127144	0.0940862	0.0823238
40	9.67949	9.70893	9.65904	6.00899	6.96418	6.8605	7.86728	5.1323	7.10303
41	0.57008	0.452286	0.379987	0.518614	0.474446	0.551382	0.246926	0.164544	0.22027
42	14.5698	14.88	14.8469	8.0805	9.38777	8.88545	10.8419	6.72765	9.96638
43	0.853998	0.673511	0.587109	0.833436	0.739776	0.81057	0.352867	0.208758	0.286557
44	13.1229	13.2889	13.1979	10.8589	11.9087	11.5989	9.27035	8.51622	9.08587
45	0.877591	0.627165	0.567049	1.05673	0.878794	0.988153	0.488834	0.382644	0.452355
46	19.8748	20.4945	19.7704	19.3705	19.7551	19.8038	13.8517	15.0486	14.3322
47	1.17975	0.889975	0.757663	1.62156	1.29838	1.36478	0.913481	1.04644	0.814831
48	20.7182	21.4059	21.3182	22.9678	21.9631	21.5292	21.0354	23.9337	22.0206
49	1.16921	0.85858	0.787941	1.68376	1.29387	1.44844	0.668551	0.81912	0.629622
50	9.37627	9.62849	10.0993	14.4871	13.5652	13.6633	19.9366	23.1661	21.3689
51	0.497535	0.327354	0.374914	0.815856	0.495732	0.551992	0.32475	0.424796	0.372632
52	1.85887	1.69707	2.19517	5.45008	4.82679	5.05731	8.6362	9.70716	8.5413
53	0.149923	0.067124	0.122728	0.189462	0.145694	0.140172	0.100896	0.0822099	0.0738786
54	0.818065	0.534828	0.91525	1.22423	1.03206	1.2732	1.6741	1.836	1.56168
56	0.235114	0.155549	0.276152	0.385224	0.295687	0.353546	0.292877	0.221716	0.29378
Whole fly samples
40C TAG, Fed vs. Day2: P=9.7465x10-11
40C TAG, Fed vs. Day5: P=2.8977x10-10
42C TAG, Fed vs. Day2 or Fed vs. Day5: P<1x10-15
44C TAG, Fed vs. Day2: P=1.7387x10-4
44C TAG, Fed vs. Day5: P<1x10-15
44C TAG, Day2 vs. Day5: P=8.1974x10-8
46C TAG, Fed vs. Day5 or Day2 vs. Day5: P<1x10-15
48C TAG, Fed vs. Day2: P=4.7070x10-2
48C TAG, Fed vs. Day5: P=1.5480x10-2
52C TAG, Fed vs. Day2: P=2.1435x10-11
52C TAG, Fed vs. Day5 and Day2 vs. Day5: P<1x10-15

## Sheet: Fig. 2a-c
starvation sensitivity (29℃, Female)							starvation sensitivity (29℃,Male)							starvation sensitivity (18℃, Female)							P-value:
Time(hours)	PromE gal80ts >RNAi (female)			PromE gal80ts >Desat1 RNAi (female)			Time(hours)	PromE gal80ts >RNAi (female)		Time(hours)	PromE gal80ts >Desat1 RNAi (female)			Time(days)	PromE gal80ts >RNAi (female)		Time(hours)	PromE gal80ts >Desat1 RNAi (female)			P<1x10-15 in male and female group (ControlRNAi vs. Desat1RNAi)
288	1			76	1		76	1		72	1			18	1		12	1			P=0.4993(18℃, Female, (ControlRNAi vs. Desat1RNAi)
312	1			82	1		82	1		96	1			22	1		22	1
312	1			82	1		100	1		144	1			26	1		26	1
336	1			100	1		100	1		168	1			26	1		35	1
336	1			100	1		120	1		192	1			28	1		35	1
336	1			100	1		120	1		216	1			28	1		35	1
360	1			106	1		144	1		264	1			35	1		39	1
240	1			106	1		144	1		168	1			35	1		39	1
288	1			120	1		168	1		120	1			35	1		40	1
288	1			144	1		216	1		120	1			35	1		40	1
312	1			192	1		216	1		144	1			34	1		9	1
312	1			192	1		216	1		144	1			34	1		12	1
316	1			192	1		288	1		150	1			35	1		24	1
336	1			264	1		288	1		168	1			39	1		9	1
336	1			288	1		76	1		168	1			40	1		25	1
340	1			76	1		76	1		168	1			21	1		25	1
360	1			100	1		100	1		192	1			26	1		26	1
216	1			100	1		106	1		240	1			26	1		26	1
240	1			106	1		106	1		240	1			34	1		35	1
244	1			106	1		120	1		96	1			34	1		35	1
268	0			106	1		120	1		144	1			35	1		40	1
312	1			108	1		144	1		150	1			35	1		9	1
336	1			120	1		144	1		168	1			40	1		22	1
336	1			120	1		144	0		168	1			40	1		26	1
336	1			168	1		168	1		172	1			40	1		26	1
360	1			168	0		192	1		192	1			20	1		35	1
192	1			264	1		288	1		216	1			26	1		35	1
216	1			288	1		336	1		48	1			27	1		35	1
240	1			312	1		360	1		72	1			34	1		39	1
240	1			76	1		76	1		72	1			34	1		39	1
264	1			76	1		76	1		96	1			37	1		9	1
312	1			76	1		76	1		144	1			35	1		14	1
312	1			82	1		82	1		144	1			39	1		24	1
316	1			82	1		82	1		150	1			39	1		23	1
336	1			100	1		120	1		150	1			39	1		26	1
336	1			100	1		144	1		150	1			22	1		26	1
192	1			100	1		144	1		24	1			33	1		28	1
216	1			106	1		168	1		96	1			33	1		28	1
240	1			144	1		192	1		96	1			34	1		35	1
312	1			192	1		240	1		144	1			34	1		35	1
336	1			192	1		264	1		144	1			35	1		35	1
340	1			216	1		288	1		144	1			35	1		26	1
340	1			216	1		288	1		150	1			35	1		33	1
360	1			222	1		312	1		192	1			37	1		33	1
360	1			240	1		320	1		192	1			39	1		34	1
288	1			52	1		48	1		48	1			39	1		34	1
288	1			55	1		76	1		72	1			39	1		34	1
312	1			76	1		76	1		72	1			39	1		35	1
312	1			76	1		100	1		120	1			40	1		35	1
312	1			76	1		120	1		144	1			22	1		35	1
336	1			76	0		126	1		144	1			22	1		35	1
340	1			76	1		126	1		144	1			28	1		9	1
360	1			100	1		126	1		150	1			35	1		22	1
360	1			100	1		144	1		150	1			35	1		24	1
96	0			106	1		168	1		150	1			35	1		25	1
216	1			106	1		264	1		150	1			39	1		26	1
216	0			110	1		264	1		168	1			23	1		35	1
240	1			110	1		270	1		192	1			40	1		35	1
312	1			120	1		312	1		264	1			40	1		40	1
312	1			126	1		312	1		72	1			40	1		40	1
336	1			192	1		76	1		72	1			25	1		13	1
336	1			192	1		76	1		72	1			34	1		18	1
340	1			192	1		76	1		96	1			34	1		24	1
360	1			198	1		100	1		96	1			35	1		24	1
216	0			216	1		100	1		144	1			35	1		26	1
288	1			48	1		120	1		144	1			35	1		32	1
288	1			76	1		120	1		144	1			39	1		33	1
312	1			76	1		126	1		144	1			36	1		33	1
312	1			76	1		126	1		150	1			23	1		34	1
312	1			82	1		192	1		168	1			27	1		34	1
336	1			100	1		240	1		72	1			33	1		34	1
336	1			100	1		264	1		96	1			34	1		34	1
340	1			100	1		264	1		96	1			34	1		34	1
360	1			120	1		312	1		144	1			35	1		10	1
120	1			144	1		360	1		144	1			35	1		17	1
120	1			144	1		48	1		144	1			35	1		18	1
126	1			288	1		76	1		150	1			39	1		24	1
168	1			76	1		76	1		168	1			39	1		24	1
168	1			100	1		82	1		168	1			40	1		32	1
168	1			100	1		82	1		192	1			29	1		33	1
168	1			100	1		120	1		48	1			29	1		33	1
240	1			100	1		120	1		72	1			30	1		34	1
246	1			120	1		120	1		72	1			30	1		34	1
246	1			120	1		126	1		72	1			31	1		34	1
288	1			120	1		126	1		96	1			31	1		38	1
288	1			120	1		168	1		144	1			33	1		38	1
312	1			144	1		192	1		144	1			34	1		39	1
336	1			150	1		192	1		150	1			34	1		43	1
360	1			150	1		192	1		168	1			18	1		43	1
360	1			240	1		264	1		192	1			32	1		44	1
120	1			288	1		288	1		72	1			33	1		47	1
126	1			76	1		48	1		72	1			33	1		47	1
126	1			76	1		76	1		72	1			34	1		47	1
144	1			100	1		120	1		72	1			34	1		47	1
126	1			106	1		120	1		96	1			34	1		47	1
192	1			106	1		144	1		96	1			34	1		48	1
192	1			120	1		144	1		144	1			34	1		48	1
198	1			120	1		168	1		150	1			39	1		42	1
198	1			120	1		168	1		192	1			39	1		43	1
240	1			120	1		168	1		72	1			39	0		47	1
246	1			126	1		192	1		72	1			42	1		47	1
264	1			192	1		192	1		72	1			42	1		47	1
264	1			216	1		216	1		144	1			44	1		47	1
264	1			216	1		240	1		144	1			44	1		48	1
360	1			240	1		76	1		144	1			44	1		46	1
360	1			312	1		76	1		150	1			47	1		46	1
120	0			48	1		100	1		168	1			47	1		46	1
192	1			76	1		120	1		264	1			47	1		49	1
240	1			100	1		120	1		48	1			47	1		50	1
264	1			106	1		144	1		72	1			48	1		51	1
288	1			106	1		144	1		72	1			48	1		50	1
288	1			120	1		144	1		96	1			48	1
336	1			120	1		150	1		100	1			42	1
336	1			120	1		150	1		168	1			43	1
336	1			120	1		192	1		168	1			43	1
120	1			144	1		192	1		192	1			44	1
126	1			168	1		192	1		24	1			48	1
192	1			192	1		288	1		48	1			48	1
192	1			240	1		312	1		76	1			42	1
192	1			264	1		72	1		100	1			42	1
192	1			288	1		144	1		106	1			42	1
192	1			48	1		168	1		120	1			43	1
198	1			76	1		192	1		48	1			46	1
216	1			100	1		240	1		48	1			47	1
240	1			100	1		264	1		76	1			49	1
264	1			100	1		264	1		76	1			50	1
312	1			120	1		96	1		76	1			51	1
336	1			120	1		168	1		100	1
336	1			120	1		172	1		100	1
100	1			120	1		211	1		100	1
120	1			126	1		236	1		100	1
126	1			144	1		264	1		106	1
168	1			168	1		144	1		106	1
216	1			216	1		144	1		106	1
222	1			222	1		144	1		120	1
240	1			264	1		144	1		144	1
288	1			48	1		168	1		168	1
288	1			100	1		168	1		48	1
312	0			120	1		168	1		76	1
312	0			120	1		192	1		76	1
312	1			120	1		192	1		76	1
312	1			120	1		96	1		76	1
336	1			126	1		168	1		82	1
360	1			126	1		192	1		82	1
48	0			144	1		192	1		100	1
120	1			144	1		196	1		100	1
144	1			150	1		216	1		120	1
144	1			216	1		216	1		144	1
216	1			264	1		220	1		150	1
216	1			264	1		72	1		192	1
216	1			288	1		96	1		240	1
240	1			288	1		96	0		48	1
246	1			48	1		144	1		48	1
264	1			120	1		144	1		76	1
288	1			120	1		168	1		76	1
288	1			120	1		216	1		76	1
288	1			120	1		240	1		100	1
336	1			126	1		312	1		106	1
336	1			144	1		48	1		106	1
360	1			144	1		72	1		106	1
100	1			144	1		96	1		106	1
120	1			168	1		100	1		120	1
120	1			192	1		144	1		144	1
240	1			216	1		144	1		144	1
240	1			240	1		168	1		48	1
246	1			240	1		192	1		76	1
246	1			264	1		216	1		76	1
288	1			48	1		312	1		76	1
288	1			76	1		312	1		76	1
288	1			76	1		72	1		82	1
288	1			100	1		72	1		82	1
312	1			120	1		96	1		100	1
360	1			120	1		96	1		100	1
408	1			120	1		144	1		120	1
120	1			126	1		168	1		120	1
168	1			126	1		172	1		120	1
168	1			192	1		172	1		144	1
168	1			216	1		192	1		240	1
192	1			216	1		216	1		288	1
240	1			220	1		96	1		24	1
240	1			240	1		96	1		48	1
288	1			288	1		96	0		48	1
336	1			312	1		100	1		48	1
360	1			96	1		100	1		48	1
360	1			216	1		144	1		76	1
360	1			216	1		168	1		76	1
366	1			220	1		168	1		76	1
384	1			240	1		216	1		76	0
48	0			264	1		216	1		100	1
120	1			264	1		240	1		100	1
120	1			96	1		48	1		106	1
120	1			144	1		96	1		144	1
120	1			150	1		96	1		192	1
240	1			168	1		144	1		48	1
246	1			172	1		144	1		54	1
264	1			192	1		168	1		76	1
288	1			240	1		172	1		76	1
288	1			264	1		192	1		76	1
288	1			172	1		240	1		76	1
312	1			72	1		240	1		76	1
408	1			96	1		96	1		76	1
408	1			96	1		96	1		100	1
144	1			192	1		144	1		120	1
144	1			216	1		168	1		120	1
150	1			240	1		168	1		144	1
150	1			240	1		168	1		144	1
168	1			240	1		172	1		168	1
216	1			244	1		240	1		48	1
216	1			244	1		240	1		54	1
222	1			96	1		312	1		54	1
222	1			144	0		144	1		76	1
264	1			168	1		192	1		76	1
264	1			192	1		216	1		76	1
264	1			192	1		220	1		82	1
288	1			216	1		270	1		100	1
336	1			240	1		270	1		100	1
384	1			240	1		288	1		100	1
384	1			264	1		312	1		100	1
144	1			268	1		96	0		106	1
168	1			24	1		144	1		120	1
192	1			24	1		168	1		168	1
216	1			216	1		170	1		168	1
264	1			144	1		172	1		48	1
264	1			144	1		216	1		76	1
264	1			144	1		264	1		76	1
264	0			168	1		264	1		76	1
288	1			264	1		270	0		76	1
336	1			288	1		312	1		82	1
384	1			312	1		312	1		82	1
384	1			96	1		96	1		144	1
76	0			144	1		144	1		144	1
144	1			144	1		150	1		192	1
144	1			150	1		168	1		216	1
150	1			192	1		170	0		240	1
192	1			216	1		192	1		240	1
192	1			240	1		270	1		240	1
216	1			264	1		270	1		48	1
240	1			288	1		288	1		76	1
264	1			24	1					100	1
264	1			144	1					120	1
264	1			144	1					120	1
264	1			168	1					120	1
288	1			168	1					120	1
360	1			172	1					120	1
384	1			172	1					144	1
144	1			177	1					168	1
144	1			192	1					168	1
144	1			216	1					168	1
144	1			264	1					216	1
150	1			96	1					240	1
150	1			144	1
150	1			144	1
216	1			144	1
216	1			144	1
240	1			144	1
264	1			150	0
288	1			168	1
312	1			192	1
384	1			216	1
100	1			240	1
120	1			264	1
144	1			48	1
144	1			96	1
144	1			100	1
216	1			168	1
216	1			138	1
240	1			192	1
264	1			216	1
264	1			216	1
288	1			220	1
312	1			222	1
318	1			312	1
318	1
318	1
336	1
336	1
360	1

## Sheet: Fig. 2d
4℃ cold exposure, survival rate
	Recover (number of flies)	Not recover (number of flies)
OEts>ControlRNAi (female)	195	75
OEts >ControlRNAi (male)	182	37
OEts>Desat1RNAi (female)	82	194
OEts>Desat1RNAi (male)	40	177
female OEts>Desat1RNAi vs. OEts>ControlRNAi flies: P<1x10-15
male OEts> Desat1RNAi vs. OEts>ControlRNAi flies: P<1x10-15

## Sheet: Fig. 2e-h
Hemolymph sample_subspecied of DAG
Fed condition		PromE gal80ts> RNAi			PromE gal80ts> Deast1 RNAi							PromE gal80ts> RNAi			PromE gal80ts> Deast1 RNAi
DAG 12:0;0_14:0;0		22.0365	20.5761	21.5477	23.9664	22.5043	24.6023			PE 16:0;0_16:1;0		33.0915	31.3689	32.7918	24.8841	24.6963	23.9199
DAG 14:0;0_14:0;0		17.9663	14.8265	16.0076	17.3445	16.4793	18.2362			PE 16:0;0_18:1;0		21.1301	19.1158	20.7248	17.6262	16.2922	17.2169
DAG 12:0;0_12:0;0		16.5331	15.3915	17.2364	13.8901	12.1236	12.8007			PE 16:0;0_18:2;0		16.2596	18.9337	16.6625	24.2677	25.2444	24.0469
DAG 12:0;0_14:1;0		11.7822	13.8155	13.5759	9.92163	10.3119	8.93647			PE 16:1;0_18:1;0		7.32328	6.59911	7.22947	5.07029	4.75028	5.07871
DAG 14:0;0_14:1;0		6.45725	6.13613	6.09298	6.31351	6.34406	6.51623			PE 18:1;0_18:1;0		3.98566	3.4445	4.0482	2.88059	2.76356	2.85796
DAG 14:0;0_16:1;0		3.55559	3.45168	3.18486	2.98387	2.96388	3.26234			PE 16:1;0_18:2;0		3.39378	3.69914	3.43419	5.25362	4.95343	5.37691
DAG 14:1;0_14:1;0		1.90818	2.7636	2.26994	2.16359	2.85277	2.13165			PE 18:1;0_18:2;0		3.1204	3.48719	3.26761	4.27956	4.47091	4.42412
DAG 16:1;0_16:1;0		1.7272	1.83213	1.71843	1.90097	1.83112	1.97515			PE 16:1;0_16:1;0		2.85777	2.66423	2.76998	2.23983	2.10205	2.32086
DAG 16:1;0_18:2;0		0.779035	1.18757	1.05048	1.57594	1.74349	1.4678
Hemolymph sample_subspecied of DAG
Day 3 of starvation		PromE gal80ts> RNAi			PromE gal80ts> Deast1 RNAi							PromE gal80ts> RNAi			PromE gal80ts> Deast1 RNAi
DAG 12:0;0_14:0;0		16.8708	13.3053	14.8931	22.8005	24.6384	30.4354			PE 16:0;0_18:1;0		25.208	26.0998	23.9619	19.3976	20.0758	19.3642
DAG 12:0;0_14:1;0		11.1078	9.63208	8.56886	8.61083	8.18502	7.44567			PE 16:0;0_16:1;0		17.9916	18.3441	18.0512	15.3362	15.0775	14.2496
DAG 14:0;0_14:0;0		9.32063	8.52427	9.46387	10.8225	10.7604	13.0762			PE 16:0;0_18:2;0		14.8372	18.6044	17.7551	9.59604	9.91338	8.8611
DAG 12:0;0_12:0;0		6.70184	6.34709	6.52839	6.69264	6.81954	6.68605			PE 16:0;0_18:3;0		5.36712	6.9611	6.94159	3.62442	3.56302	3.21002
DAG 14:0;0_14:1;0		5.56029	5.15083	5.42222	5.63691	5.69014	5.40837			PE 16:1;0_18:2;0		4.71044	4.13213	4.32517	5.93191	5.84019	5.93419
DAG 14:0;0_16:1;0		2.28016	4.51288	4.9765	1.1816	1.17616	1.0707			PE 18:1;0_18:2;0		4.07986	3.63727	3.91345	4.75421	4.74541	5.21727
DAG 14:1;0_14:1;0		3.28094	2.85217	2.44349	2.45357	2.17394	2.02206			PE 16:1;0_18:1;0		4.30787	3.24393	3.53515	6.71145	6.61403	7.52253
DAG 14:0;0_18:1;0		1.40581	3.29139	2.95993	0.415641	0.42074	0.358594			PE 14:0;0_18:1;0		3.15187	3.2016	3.27274	2.76342	3.13751	2.7824
DAG 16:1;0_16:1;0		1.69496	2.72583	2.59012	1.49863	1.04886	1.0444
Number of double bonds in TAG
	PromE gal80ts> RNAi (Feed)			PromE gal80ts> Deast1 RNAi (Feed)			PromE gal80ts> RNAi (Day 5)			PromE gal80ts> Deast1 RNAi (Day5)
0	20.8327	20.6608	20.3079	26.5671	23.719	24.9583	17.7439	9.093	15.8688	16.462	22.4934	13.3975
1	37.7747	38.3019	37.2841	36.049	35.463	36.2483	24.8866	26.3959	24.8692	31.244	25.1013	31.2738
2	28.0982	27.8631	27.7176	24.5534	25.9623	26.2332	27.3627	30.6534	28.1015	28.1141	25.3143	29.1686
3	10.102	10.03	10.7886	9.04248	10.1882	9.44936	18.6732	21.1313	19.2833	15.2554	16.4109	15.8666
4	2.46971	2.47895	2.96909	2.61747	3.201	2.3364	8.30798	9.23795	8.64502	6.20953	7.6479	6.56225
5	0.520211	0.526664	0.685012	0.695477	0.8991	0.522686	2.3905	2.80685	2.56666	1.95981	2.20001	2.29589
Hemolymph - Subspecies of DAG							Whole fly - Number of double bonds in TAG
P=3.7949x10-2(DAG 12:0;0_14:0;0, fed, ControlRNAi vs. Desat1RNAi)							P=1.3566x10-2(TAG with 0 double bond, fed, ControlRNAi vs. Desat1RNAi)
P=9.7730x10-3(DAG 12:0;0_12:0;0, fed, ControlRNAi vs. Desat1RNAi)							P=4.9172x10-2(TAG with 0 double bond, starvation, ControlRNAi vs. Desat1RNAi)
P=1.1858x10-2(DAG 12:0;0_14:1;0, fed, ControlRNAi vs. Desat1RNAi)							P=4.6579x10-2 (TAG with 3 double bonds, starvation, ControlRNAi vs. Desat1RNAi)
P=1.5000x10-2 (DAG 16:1;0_18:2;0, fed, ControlRNAi vs. Desat1RNAi)
P=1.2280x10-2(DAG 12:0;0_14:0;0, day3, ControlRNAi vs. Desat1RNAi)							Whole fly - Number of double bonds in GLP
P=3.9829x10-2 (DAG 14:0;0_14:0;0, day3, ControlRNAi vs. Desat1RNAi)							P=1.6173x10-3(GLP with 0 double bond, ControlRNAi, fed vs. starvation)
P=2.8908x10-2 (DAG 14:0;0_16:1;0, day3, ControlRNAi vs. Desat1RNAi)							P<1x10-15(GLP with 1 double bond, ControlRNAi, fed vs. starvation)
P=3.3075x10-2 (DAG 16:1;0_16:1;0, day3, ControlRNAi vs. Desat1RNAi)							P=3.4381x10-3 (GLP with 1 double bond, starvation, ControlRNAi vs. Desat1RNAi)
							P=1.9742x10-3 (GLP with 2 double bonds, ControlRNAi, fed vs. starvation)
Hemolymph - Subspecies of PE							P=1.8025x10-3 (GLP with 2 double bonds, starvation, ControlRNAi vs. Desat1RNAi)
P=2.0045x10-4 (PE 16:0;0_16:1;0, fed, ControlRNAi vs. Desat1RNAi)							P=5.2452x10-11(GLP with 3 double bonds, ControlRNAi, fed vs. starvation)
P=1.0936x10-2(PE 16:0;0_18:1;0, fed, ControlRNAi vs. Desat1RNAi)							P=6x10-14 (GLP with 4 double bonds, ControlRNAi, fed vs. starvation)
P=1.3563x10-3(PE 16:0;0_18:2;0, fed, ControlRNAi vs. Desat1RNAi)							P=1.5385x10-2(GLP with 5 double bonds, ControlRNAi, fed vs. starvation)
P=1.1621x10-3(PE 16:1;0_18:1;0, fed, ControlRNAi vs. Desat1RNAi)
P=7.0413x10-3(PE 18:1;0_18:1;0, fed, ControlRNAi vs. Desat1RNAi)
P=1.1639x10-3 (PE 16:0;0_18:1;0, day3, ControlRNAi vs. Desat1RNAi)
P=7.1793x10-4 (PE 16:0;0_16:1;0, day3, ControlRNAi vs. Desat1RNAi)
P=3.0021x10-3(PE 16:0;0_18:2;0, day3, ControlRNAi vs. Desat1RNAi)
P=5.5435x10-3(PE 16:0;0_18:3;0, day3, ControlRNAi vs. Desat1RNAi)

## Sheet: Fig. 2i, j
Hemolymph_Length of DAG
	DAG 22C-28C			DAG 29C-32C			DAG 33C-40C
Day6 Desat1 RNAi	73.5425	71.1139	80.962	15.0452	13.685	11.0425	11.4123	14.9454	7.99552
Day6 RNA i	70.6956	69.2839	70.6275	15.4604	17.5816	16.0601	13.8441	13.1344	13.3124
Day3 Desat1 RNAi	64.8195	66.6071	72.6768	18.6271	19.2624	15.1337	16.5534	14.1306	12.1895
Day3 RNA i	61.3514	55.3452	56.566	22.2358	27.476	27.3678	16.4127	17.1788	16.0662
Feed Desat1 RNAi	79.5059	77.3946	79.1923	12.5089	12.9291	13.2957	7.98517	9.67625	7.51204
Feed RNA i	82.8401	80.5212	82.8807	12.1934	12.7884	11.6622	4.96648	6.69041	5.45715
Hemolymph_Length of PE
	PE 24C-32C			PE 33C-35C			PE 36C-38C
Day6 Desat1 i	37.6688	34.2106	35.8877	47.9967	50.0329	48.8337	14.3345	15.7565	15.2786
Day6 RNA i	39.5826	43.9921	38.6947	47.3745	44.873	48.2833	13.0428	11.1348	13.022
Day3 Desat1 i	35.2777	35.6616	34.7008	49.6696	50.5781	49.3099	15.0527	13.7603	15.9893
Day3 RNA i	31.2366	28.5072	29.723	57.6671	61.8106	59.5466	11.0964	9.68229	10.7304
Feed Desat1 i	31.3347	30.8337	30.8967	58.1496	58.0139	58.7629	10.5157	11.1525	10.3404
Feed RNA i	38.9173	37.2591	38.583	52.0797	53.2037	52.0389	9.003	9.53718	9.37815
OEts>Desat1RNAi flies at day 3 of starvation vs. OEts>ControlRNAi flies at day 3 of starvation:
DAG 22C-28C: P=4.6156x10-4
DAG 29C-32C: P=1.3980x10-2
PE 24C-32C: P<5.8326x10-4
PE 33C-35C: P=1.6336x10-9
PE 36C-48C: P=8.9867x10-3
OEts>ControlRNAi flies at day 3 of starvation vs. OEts>ControlRNAi flies at feed condition
DAG 22C-28C: P=4.510x10-13
DAG 29C-32C: P=3.9326x10-6
DAG 33C-40C: P=1.8890x10-4
PE 24C-32C: P=7.9003x10-9
PE 33-35C: P=2.6021x10-7
OEts>ControlRNAi flies at day 6 of starvation vs. OEts>ControlRNAi flies at feed condition
DAG 22C-28C: P=4.0497x10-6
DAG 33C-40C: P=2.9263x10-3

[truncated: 50 more sheets: Fig. 3a, Fig. 3b, Fig. 3c, Fig. 3f, Fig. 3g, Fig. 3h, Fig. 3i, Fig. 3j, Fig. 3k, Fig. 3l, Fig. 4b, Fig. 5c, d, Fig. 5e, Fig. 5f, Fig. 6b, Fig. 6g, Fig. 6h,i, Fig. 7a, Fig. 7b, Fig. 7c …]
